# Supplementary material for: Auditory Display of Fluorescence Image Data in an In Vivo Tumor Model
Source: Diagnostics (Basel). 2022 Jul 16;12(7):1728. doi: 10.3390/diagnostics12071728 (PMC9315571; doi:10.3390/diagnostics12071728)
Supplement: Supplementary file 1 [file diagnostics-12-01728-s001.zip]

Archive with 3 entries (3 files):
- Supplementary Material/Sound 1 (tumor).wav
- Supplementary Material/Sound 2 (body).wav
- Supplementary Material/Sound 3 (other).wav
